# Supplementary material for: Evaluation of Bacterial Population Changes and Ecological Dynamics in Oil-Impacted Soils Using 16S rRNA Amplicon Sequencing
Source: Biology (Basel). 2025 Aug 18;14(8):1074. doi: 10.3390/biology14081074 (PMC12383895; doi:10.3390/biology14081074)
Supplement: Supplementary file 1 [file biology-14-01074-s001.zip]

Archive with 1 entries (1 files):
- biology-3791652-supplementary.pdf
